# Supplementary material for: A Supramolecular Photosensitizer System Based on Nano-Cu/ZIF-8 Capped with Water-Soluble Pillar[6]arene and Methylene Blue Host–Guest Complexations
Source: Molecules. 2021 Jun 25;26(13):3878. doi: 10.3390/molecules26133878 (PMC8271439; doi:10.3390/molecules26133878)
Supplement: Supplementary file 1 [file molecules-26-03878-s001.zip]

Archive with 1 entries (1 files):
- molecules-1263626-supplementary.pdf
